# Supplementary material for: Identification of a Male-Produced Aggregation Sex Pheromone in Rosalia batesi, an Endemic Japanese Longhorn Beetle
Source: Insects. 2023 Nov 10;14(11):867. doi: 10.3390/insects14110867 (PMC10671707; doi:10.3390/insects14110867)
Supplement: Supplementary file 1 [file insects-14-00867-s001.zip]

Archive with 1 entries (1 files):
- insects-2698090-supplementary.pdf
